# Supplementary material for: Impact of growth conditions on the abundance and diversity of cultivable bacteria recovered from Pheronema carpenteri and investigation of their antimicrobial potential
Source: FEMS Microbes. 2025 Nov 7;6:xtaf016. doi: 10.1093/femsmc/xtaf016 (PMC12658890; doi:10.1093/femsmc/xtaf016)
Supplement: xtaf016_Supplemental_Files [file xtaf016_supplemental_files.zip]

Archive with 3 entries (3 files):
- FEMSMC_2025_015_Final_Suppl_Mat.docx
- FEMSMC-2025-015.R2 one sentence summary.docx
- FEMSMC-2025-015.R2 supplementary data - reviews and author response.docx
